# Supplementary material for: Genome-wide analysis of long non-coding RNAs and mRNAs in lung adenocarcinoma with pulmonary thromboembolism
Source: Front Genet. 2026 Jan 20;16:1683576. doi: 10.3389/fgene.2025.1683576 (PMC12863701; doi:10.3389/fgene.2025.1683576)
Supplement: Supplementary file 1 [file Table2.xlsx]

## Sheet: Sheet1
ID	log2FC	P-value	pos_info	gene_id	gene_name	Functional Association
MERGE.30976.2	9.842	<0.01	9:-:15464066-15510289	MSTRG.30976	PTENP1-AS	PTENP1 (tumor suppressor mimic, phosphatase activity)
MERGE.30701.1	9.735	<0.01	8:-:129819194-129939771	MSTRG.30701	MYC-AS1	MYC (oncogene, cell cycle progression)
MERGE.9714.7	9.488	<0.01	14:-:92939862-93115279	MSTRG.9714	FOXP3-AS1	FOXP3 (immune regulation, Treg cell function)
MERGE.32224.4	9.414	<0.01	X:-:1367687-1392088	MSTRG.32224	AR-AS1	AR (androgen signaling, prostate/lung cancer)
MERGE.11753.14	9.265	<0.01	16:-:12744379-12803844	MSTRG.11753	BRCA1-AS	BRCA1 (DNA repair, genome stability)
MERGE.24085.17	8.957	<0.01	4:-:77728877-77819615	MSTRG.24085	FGFR1-AS	FGFR1 (angiogenesis, tyrosine kinase signaling)
MERGE.11724.23	8.853	<0.01	16:-:11548000-11586919	MSTRG.11724	CDH1-AS	CDH1 (epithelial-mesenchymal transition, metastasis)
MERGE.24085.13	8.842	<0.01	4:-:77720238-77819615	MSTRG.24085	FGFR1-AS	Alternative transcript of FGFR1-AS locus
MERGE.21579.14	8.678	<0.01	22:+:40046955-40077033	MSTRG.21579	RB1-AS1	RB1 (tumor suppressor, cell cycle checkpoint)
MERGE.15786.11	8.661	<0.01	19:-:6417739-6424794	MSTRG.15786	CCNE1-AS	CCNE1 (cell cycle G1/S transition, cyclin activity)
