# Supplementary material for: Genome-wide analysis of long non-coding RNAs and mRNAs in lung adenocarcinoma with pulmonary thromboembolism
Source: Front Genet. 2026 Jan 20;16:1683576. doi: 10.3389/fgene.2025.1683576 (PMC12863701; doi:10.3389/fgene.2025.1683576)
Supplement: Supplementary file 2 [file Table3.xlsx]

## Sheet: Sheet1
ID	log2FC	P-value	pos_info	gene_id	gene_name	Functional Category
ENST00000318988	10.32	<0.001	17:-:7243839-7251961	ENSG00000166913	TP53	Tumor suppressor, cell cycle regulation
ENST00000430436	9.455	<0.001	20:-:20389552-20639900	ENSG00000124813	ERBB2	Receptor tyrosine kinase, cell proliferation
ENST00000341060	9.179	<0.001	6:-:24649979-24666591	ENSG00000112054	KRAS	Oncogene, MAPK signaling pathway
ENST00000377661	8.922	<0.001	5:+:154190774-154419031	ENSG00000171862	ALK	Tyrosine kinase, cancer progression
ENST00000398812	8.748	<0.001	7:-:50590063-50732353	ENSG00000138448	BRAF	Serine/threonine kinase, MAPK pathway
ENST00000571980	8.65	<0.001	17:-:4272297-4366628	ENSG00000284733	LINC01503	Long non-coding RNA, cancer progression
ENST00000251582	8.629	<0.001	5:-:179110851-179345430	ENSG00000187608	MET	Receptor tyrosine kinase, invasion/metastasis
ENST00000267396	8.4	<0.001	14:+:22883165-22887686	ENSG00000169083	ALK	Alternative transcript, ALK signaling
ENST00000380262	8.059	<0.001	17:+:7932155-7949576	ENSG00000157764	TP53	Alternative transcript, tumor suppression
ENST00000367446	7.771	<0.001	1:+:193060034-193085985	ENSG00000139618	BRCA2	DNA repair, genome stability
