# Supplementary material for: Genome-wide analysis of long non-coding RNAs and mRNAs in lung adenocarcinoma with pulmonary thromboembolism
Source: Front Genet. 2026 Jan 20;16:1683576. doi: 10.3389/fgene.2025.1683576 (PMC12863701; doi:10.3389/fgene.2025.1683576)
Supplement: Supplementary file 3 [file Table4.xlsx]

## Sheet: Sheet1
ID	log2FC	P-value	pos_info	gene_id	gene_name	Functional Category
ENST00000397519	9.552	<0.001	9:-:15470646-15510289	ENSG00000108821	PTEN	Tumor suppressor, PI3K/AKT pathway regulation
ENST00000409080	9.478	<0.001	2:+:172427789-172506282	ENSG00000124813	ERBB3	Receptor tyrosine kinase, cell survival signaling
ENST00000357674	9.02	<0.001	3:-:197042561-197298576	ENSG00000141510	PIK3R1	PI3K regulatory subunit, signal transduction
ENST00000442218	8.859	<0.001	12:+:47773208-47782753	ENSG00000276017	MIR125B2	MicroRNA host gene, post-transcriptional regulation
ENST00000308478	8.721	<0.001	7:+:111091006-111124932	ENSG00000100292	NRAS	GTPase, MAPK pathway signaling
ENST00000330714	8.519	<0.001	21:+:41361943-41408943	ENSG00000078808	PTGS2	Cyclooxygenase, inflammatory response
ENST00000418611	8.286	<0.001	3:+:45689241-45743804	ENSG00000261298	LINC00473	Long non-coding RNA, tumor suppression
ENST00000500704	8.243	<0.001	6:-:99432379-99515425	ENSG00000271254	MIR4660	MicroRNA, cell cycle regulation
ENST00000646561	8.212	<0.001	20:-:472498-543835	ENSG00000286096	SNORD116-2	Small nucleolar RNA, rRNA modification
ENST00000617047	8.17	<0.001	1:+:110339466-110346677	ENSG00000278817	Y_RNA	Non-coding RNA, RNA processing
