# Supplementary material for: Genome-wide analysis of long non-coding RNAs and mRNAs in lung adenocarcinoma with pulmonary thromboembolism
Source: Front Genet. 2026 Jan 20;16:1683576. doi: 10.3389/fgene.2025.1683576 (PMC12863701; doi:10.3389/fgene.2025.1683576)
Supplement: Supplementary file 4 [file Table1.xlsx]

## Sheet: Sheet1
ID	log2FC	P-value	pos_info	gene_id	gene_name	Functional Association
MERGE.31027.6	11.535	<0.001	9:-:27534357-27573448	MSTRG.31027	CDKN2A-AS1	CDKN2A/CDKN2B (tumor suppressor, cell cycle regulation)
MERGE.31027.13	11.357	<0.001	9:-:27546555-27573448	MSTRG.31027	CDKN2A-AS1	Alternative transcript of CDKN2A-AS1 locus
MERGE.9105.9	10.988	<0.001	14:-:49545450-49862849	MSTRG.9105	FOXA1-AS	FOXA1 (transcription factor, lung adenocarcinoma metastasis)
MERGE.23375.6	10.75	<0.001	3:-:187722432-187745472	MSTRG.23375	LRP1B-IT1	LRP1B (tumor suppressor, apoptosis regulation)
MERGE.26826.3	10.591	<0.001	6:-:31268749-31356905	MSTRG.26826	TERT-AS1	TERT (telomerase gene, cellular longevity)
MERGE.27409.2	9.504	<0.001	6:-:88279494-88442919	MSTRG.27409	HLA-A-AS	HLA-A (immune-related, antigen presentation)
MERGE.7659.2	8.856	<0.001	12:-:106237877-106247988	MSTRG.7659	KRAS-AS	KRAS (oncogene, signaling pathway activation)
MERGE.17374.61	8.336	<0.001	19:-:54274466-54278544	MSTRG.17374	CEACAM19-AS1	CEACAM19 (cell adhesion, carcinogenesis)
MERGE.19964.2	7.747	<0.001	20:-:20389552-20640806	MSTRG.19964	ERBB4-AS1	ERBB4 (receptor tyrosine kinase, cell proliferation)
MERGE.11060.20	7.648	<0.001	15:-:79898904-79923702	MSTRG.11060	IGF1R-AS	IGF1R (growth factor signaling, metabolic regulation)
